# Supplementary material for: Developing a dengue forecast model using machine learning: A case study in China
Source: PLoS Negl Trop Dis. 2017 Oct 16;11(10):e0005973. doi: 10.1371/journal.pntd.0005973 (PMC5658193; doi:10.1371/journal.pntd.0005973)
Supplement: S1 Data — (CSV) [file pntd.0005973.s028.csv]

year	month	Guangdong	Beijing	Tianjin	Shanghai	Chongqing	Guangxi	Neimenggu	Xizang	Ningxia	Xinjiang	Hebei	Shanxi	Liaoning	Jilin	Heilongjiang	Jiangsu	Zhejiang	Anhui	Fujian	Jiangxi	Shandong	Henan	Hubei	Hunan	Hainan	Sichuang	Guizhou	Yunnan	Shanxi	Gangsu	Qinghai
2011	1	0	1	0	0	0	0	0	0	0	0	0	0	0	0	0	0	0	0	0	0	0	0	0	0	0	0	0	0	0	0	0
2011	2	0	0	0	0	0	0	0	0	0	0	0	0	0	0	0	0	0	0	0	0	0	0	0	0	0	0	0	0	0	0	0
2011	3	1	0	0	0	0	0	0	0	0	0	0	0	0	0	0	0	0	0	1	0	0	0	0	0	0	0	0	0	0	0	0
2011	4	2	0	0	0	0	0	0	0	0	0	0	0	0	0	0	0	0	0	3	0	0	0	0	0	0	0	0	0	0	1	0
2011	5	1	0	0	0	0	0	0	0	0	0	0	0	0	0	0	0	0	0	1	1	0	0	0	0	0	0	0	4	0	1	0
2011	6	4	1	0	0	0	0	0	0	0	0	0	0	0	0	0	0	0	0	0	0	0	0	0	0	0	0	0	3	0	0	0
2011	7	2	0	0	0	0	0	0	0	0	0	0	0	0	0	0	0	3	1	1	0	0	0	1	1	2	0	0	1	0	0	0
2011	8	4	0	0	0	0	2	0	0	0	0	1	0	0	0	0	0	4	0	2	0	0	0	0	4	1	1	0	2	0	0	0
2011	9	7	1	0	0	0	0	0	0	0	0	0	0	0	0	0	0	0	0	3	1	0	0	1	1	0	2	0	2	0	0	0
2011	10	30	1	0	0	0	0	0	0	0	0	0	0	0	0	1	2	2	0	0	0	0	0	0	0	0	0	0	0	1	0	0
2011	11	9	0	0	0	0	0	0	0	0	0	0	0	0	0	0	1	0	0	0	0	0	0	0	1	0	0	0	1	0	0	0
2011	12	1	0	1	0	0	0	0	0	0	0	0	0	0	0	0	1	0	0	1	0	0	0	0	0	0	0	0	0	0	0	0
2012	1	1	0	0	0	0	0	0	0	0	0	0	0	0	0	0	0	0	0	1	0	0	0	0	0	0	0	0	1	0	0	0
2012	2	1	0	0	0	0	0	0	0	0	0	0	0	0	0	0	0	0	0	0	0	0	0	0	0	0	0	0	3	0	0	0
2012	3	3	0	0	0	0	0	0	0	0	0	0	0	0	0	0	0	1	0	0	0	0	0	0	0	0	1	0	1	0	0	0
2012	4	1	2	0	0	0	0	0	0	0	0	1	0	0	0	0	1	0	0	1	0	0	0	0	0	0	0	0	0	0	0	0
2012	5	4	2	0	0	0	0	0	0	0	0	1	0	0		0	1	0	0	1	0	0	0	0	0	0	0	0	0	0	0	0
2012	6	2	1	0	0	1	0	0	0	0	0	0	0	0	0	0	0	0	0	0	1	0	0	0	0	0	0	0	0	0	0	0
2012	7	10	0	0	0	0	0	0	0	0	0	0	0	0	0	0	1	0	0	4	0	0	1	2	0	0	0	0	4	0	1	0
2012	8	20	3	0	0	0	0	0	0	0	0	0	0	0	0	0	1	3	0	2	0	0	0	0	0	0	1	0	0	0	0	0
2012	9	123	1	0	0	0	0	0	0	0	0	0	0	0	0	1	1	0	0	7	0	0	0	0	3	0	1	0	6	0	0	0
2012	10	227	1	0	0	0	1	0	0	0	0	0	0	0	0	1	1	0	0	7	0	0	0	0	3	0	1	0	6	0	0	0
2012	11	85	0	0	0	2	0	0	0	0	0	0	0	0	0	0	1	0	0	0	1	0	1	0	0	0	0	0	2	0	0	0
2012	12	0	1	0	0	1	0	0	0	0	0	1	0	0	0	0	0	0	0	1	0	0	0	1	0	0	0	0	3	0	0	0
2013	1	0	2	0	0	0	0	0	0	0	0	0	0	0	0	0	0	0	0	0	0	0	1	2	0	0	0	0	1	0	0	0
2013	2	5	2	0	0	1	0	0	0	0	1	0	0	0	0	0	3	0	0	0	0	1	1	2	0	0	0	0	1	0	0	0
2013	3	2	3	0	0	0	0	0	0	0	0	1	0	0	0	0	0	2	1	2	0	0	0	0	0	0	1	0	1	0	0	0
2013	4	2	2	0	1	0	0	1	0	0	0	3	0	0	1	0	2	4	0	1	0	1	0	1	1	0	1	0	0	1	0	0
2013	5	2	2	0	0	1	4	0	0	0	0	1	0	2	0	0	1	3	1	2	0	0	1	0	0	0	0	0	0	2	1	0
2013	6	8	0	0	0	0	2	0	0	0	0	2	0	0	0	1	0	1	0	2	0	0	1	0	0	0	0	0	2	0	0	0
2013	7	152	0	0	0	2	1	0	0	0	0	0	0	0	0	0	4	5	0	2	0	0	0	1	1	0	4	0	3	0	0	0
2013	8	200	0	0	0	6	1	0	0	0	0	0	0	0	0	0	2	12	0	7	3	0	4	3	2	0	3	0	597	1	0	0
2013	9	727	1	1	0	1	0	0	0	0	0	0	1	1	0	0	0	2	0	7	1	0	26	1	0	0	3	1	706	1	0	0
2013	10	1450	3	0	1	0	0	0	0	0	0	0	0	0	0	0	0	6	0	7	1	2	0	0	2	0	2	0	192	0	0	0
2013	11	349	0	0	0	0	0	0	0	0	0	2	0	0	0	0	1	2	0	1	0	0	0	0	0	2	2	0	35	1	0	0
2013	12	4	1	0	0	1	0	0	0	0	0	0	0	0	0	0	0	0	0	2	1	0	0	0	0	0	0	0	0	0	0	0
2014	1	2	2	0	0	0	0	0	0	0	0	0	0	0	0	0	0	0	0	4	2	0	0	0	0	0	1	0	1	0	1	0
2014	2	0	1	0	0	0	0	0	0	0	0	0	0	0	0	0	0	2	0	2	0	0	1	0	0	0	1	0	2	0	0	0
2014	3	1	1	0	0	9	0	0	0	0	0	0	0	0	0	0	0	0	0	2	0	0	1	0	2	0	0	0	0	0	0	0
2014	4	3	0	0	0	0	0	0	0	0	0	0	0	0	0	0	0	0	1	1	0	0	0	0	0	0	0	0	1	0	0	0
2014	5	5	0	0	0	0	0	1	0	0	0	0	0	0	0	1	1	7	1	0	1	2	1	0	0	0	2	0	3	0	0	0
2014	6	26	1	0	0	0	3	0	0	0	0	0	0	2	0	0	1	2	0	2	0	0	0	1	0	0	2	1	1	0	1	0
2014	7	252	0	0	1	2	0	0	0	0	0	0	0	0	0	0	0	4	0	0	1	1	0	3	1	0	2	0	10	2	0	0
2014	8	1842	1	0	1	1	1	0	0	0	0	0	0	0	0	0	1	1	0	5	1	2	0	0	2	0	2	0	77	0	0	0
2014	9	18595	1	0	2	6	296	0	0	0	0	3	0	1	0	1	1	4	1	163	5	2	8	14	22	3	6	1	55	1	0	0
2014	10	22768	0	0	3	4	497	0	0	0	1	1	0	3	0	0	3	13	2	100	4	1	12	19	44	11	7	0	43	1	0	0
2014	11	1651	0	0	0	1	55	0	0	0	0	0	1	1	0	0	1	1	0	4	0	1	3	1	4	1	0	0	17	0	0
2014	12	79	0	0	1	1	78	0	0	0	0	1	0	0	0	0	2	3	0	1	1	1	1	0	1	0	0	0	3	0	1	0
